# Supplementary material for: Pandan–vanilla rotation mitigates Fusarium wilt disease in vanilla: insights from rhizosphere microbial community shifts
Source: Front Microbiol. 2025 Jun 18;16:1496701. doi: 10.3389/fmicb.2025.1496701 (PMC12213491; doi:10.3389/fmicb.2025.1496701)
Supplement: Supplementary file 2 [file Data_Sheet_2.xlsx]

## Sheet: TableS3_Fungi_correlation
	Genus	CK	X	H	B	C	Pearson correlation with F. oxysporum abundance	Spearman correlation with F. oxysporum abundance	Sig.(ANOVA)
	Mortierella	30.35±13.5	9±10.5	17.58±5.77	19.38±9.06	27.12±13.93	-0.185	-0.221	0.009
	Calvatia	7.54±12.08	49.6±27.39	1.17±1.02	6.76±12.48	2.64±1.48	.570**	0.319	0
	Thermomyces	2.79±1.47	1.12±0.93	23.19±4.47	19.49±15.86	19.63±23.19	-.403*	-.441**	0.005
	Otidea	3.81±10.01	3.06±3.81	13.59±6.11	10.72±13.94	12.76±8.74	-.457**	-.494**	0.109
	Chaetomium	12.17±7.77	1.45±0.94	8.41±10.26	4.02±2.56	4.37±2.6	-0.031	-0.171	0.019
	Melanoleuca	3.29±4.08	16.48±31.44	0.35±0.22	1.54±1.52	0.7±0.8	0.279	0.178	0.198
	Arthrobotrys	2.79±2.98	0.74±0.62	4.47±1.37	7.25±3.92	4.64±3.08	-.523**	-.557**	0.002
	Geopora	1.17±3.07	0.2±0.53	6.93±7.86	3.35±5.34	6.1±9.65	-0.317	-.654**	0.205
	Farysizyma	4.8±4.61	0.26±0.23	1.56±0.81	2.69±5.17	1.23±0.81	-0.01	-0.061	0.1
	Hypocrea	5.71±7.78	0.37±0.3	0.59±0.13	1.79±1.1	1.33±1.39	-0.262	-0.299	0.056
	Cladorrhinum	0±0	0±0	4.34±11.39	0.01±0.03	5.15±13.62	-0.098	0.036	0.561
	Cosmospora	5.92±4.03	0.2±0.15	0.56±0.25	1.35±1	0.72±0.64	0.043	-0.296	0
	Stachybotrys	2.91±2.74	0.12±0.23	0.49±0.32	0.41±0.4	0.27±0.37	0.116	-0.081	0.001
	Morchella	1.05±1.04	0.26±0.31	1.06±0.5	0.76±0.32	0.81±0.34	-0.048	-0.186	0.088
	Savoryella	0.18±0.42	1.07±2.42	0.87±0.36	1.19±2.29	0.4±0.53	0.003	0.04	0.683
	Kazachstania	0.35±0.68	0.08±0.16	0.01±0.02	0.89±2.01	2.02±3.96	-0.227	-0.13	0.334
	Gymnopus	0.01±0.01	3.18±8.4	0.02±0.01	0.02±0.02	0.03±0.02	0.322	-0.123	0.427
	Ganoderma	1.12±0.6	0.08±0.09	0.56±0.22	0.68±0.47	0.51±0.25	-0.08	-0.197	0
	Thelotrema	0.55±1.21	0.5±0.62	0.42±0.17	0.95±1.31	0.52±0.49	-0.153	-0.109	0.814
	Lecythophora	0.03±0.04	1.89±1.5	0.05±0.03	0.41±0.53	0.09±0.09	.524**	0.235	0
	Psathyrella	0.59±1.38	0.07±0.07	0.55±0.37	0.95±2.24	0.2±0.2	-0.175	-0.287	0.669
	Derxomyces	0.26±0.38	0.28±0.29	0.47±0.15	0.71±1.01	0.35±0.24	-0.123	-0.063	0.47
	Lepiota	0.05±0.07	1.41±3.67	0.14±0.28	0.44±0.74	0.02±0.02	0.113	-0.003	0.511
	Carpoligna	0.69±0.47	0.84±0.77	0.15±0.06	0.15±0.1	0.14±0.1	.649**	.624**	0.004
	Rhizophydium	0.27±0.16	0.36±0.54	0.58±0.42	0.59±0.62	0.16±0.13	0.07	0.114	0.248
	Candida	0.15±0.08	0.43±0.85	0.63±0.52	0.28±0.14	0.21±0.09	0.096	-0.149	0.301
	Paraconiothyrium	0.28±0.14	0.28±0.28	0.44±0.53	0.34±0.24	0.31±0.24	-0.057	-0.042	0.879
	Monoblepharis	0.27±0.24	0.07±0.04	0.29±0.16	0.49±0.57	0.46±0.47	-0.279	-0.298	0.202
	Conocybe	0.07±0.06	0.68±1.58	0.61±1.36	0.08±0.13	0.02±0.02	0.211	0.109	0.501
	Sclerotium	0.26±0.55	0.15±0.22	0.24±0.12	0.42±0.37	0.3±0.25	-0.162	-0.242	0.649
	Tuber	0.13±0.15	0.06±0.04	0.46±0.56	0.27±0.26	0.4±0.62	-0.109	-.402*	0.294
	Valsa	0.08±0.04	0.18±0.27	0.25±0.2	0.32±0.3	0.29±0.13	-0.221	-.407*	0.235
	Fibulorhizoctonia	0.23±0.2	0.13±0.14	0.31±0.09	0.21±0.13	0.23±0.14	-.379*	-.380*	0.307
	Cladophialophora	0.51±0.35	0.07±0.06	0.07±0.04	0.29±0.45	0.12±0.14	-0.152	-0.07	0.017
	Tomentella	0.83±0.53	0.02±0.02	0.08±0.03	0.05±0.07	0.04±0.04	0.175	0.12	0
	Serpula	0.22±0.07	0.14±0.25	0.39±0.29	0.13±0.07	0.1±0.08	0.106	0.119	0.041
	Tremella	0.15±0.13	0.18±0.32	0.12±0.07	0.35±0.29	0.15±0.13	0.025	-0.088	0.267
	Metacordyceps	0.78±1.27	0±0	0.05±0.04	0.03±0.04	0.08±0.16	0.288	-0.087	0.079
	Cavernularia	0.04±0.03	0.11±0.14	0.36±0.2	0.26±0.14	0.14±0.1	-0.084	-0.071	0.001
	Myceliophthora	0.03±0.03	0.01±0.01	0.16±0.2	0.49±1.02	0.18±0.2	-0.161	-.351*	0.358
	Coprinopsis	0.26±0.37	0.02±0.02	0.36±0.43	0.16±0.23	0.05±0.06	-0.011	-0.143	0.146
	Microascus	0.1±0.16	0.03±0.06	0.32±0.25	0.16±0.1	0.24±0.39	-.438**	-.575**	0.161
	Sarocladium	0.05±0.12	0±0	0±0	0.78±1.86	0±0	-0.114	0.062	0.331
	Phylloporus	0.06±0.04	0.02±0.02	0.59±0.75	0.06±0.05	0.07±0.05	-0.094	-0.04	0.016
	Pluteus	0.09±0.08	0.37±0.28	0.16±0.08	0.08±0.09	0.09±0.07	.443**	0.308	0.003
	Aleuria	0.36±0.61	0.21±0.51	0±0	0±0	0.17±0.44	0.176	0.281	0.441
	Cortinarius	0.34±0.48	0.12±0.2	0.11±0.07	0.06±0.05	0.04±0.04	0.332	0.314	0.14
	Dichomitus	0.03±0.05	0.08±0.1	0.08±0.07	0.43±0.88	0.05±0.03	-0.124	-0.024	0.319
	Leucoagaricus	0.12±0.27	0.01±0.01	0.04±0.05	0.48±1.09	0.02±0.04	-0.186	-0.002	0.372
	Limacella	0.01±0.01	0.49±0.81	0.06±0.02	0.06±0.09	0.04±0.03	0.276	-0.082	0.104

## Sheet: TableS4_Bacteria_correlation
	Genus	CK	X	H	B	C	Pearson correlation with F. oxysporum abundance	Spearman correlation with F. oxysporum abundance	Sig.(ANOVA)
	Gp6	8.01±2.13	8.63±1.63	13.2±3.18	12.03±2.73	11.99±1.74	-.341*	-0.316	0.001
	Nitrososphaera	1.45±0.89	4.5±5.34	4.55±2.21	4.36±2.71	2.35±0.73	0.104	-0.05	0.168
	Marmoricola	14.71±4.66	1.15±1.09	0.3±0.14	0.36±0.18	0.39±0.19	0.251	0.275	0
	Gaiella	5.09±1.2	4.4±1.48	2.34±0.47	2.3±0.4	2.61±0.42	.487**	.384*	0
	Gp16	2.47±0.49	3.51±0.87	2.91±0.34	2.42±0.31	2.9±0.55	0.318	0.176	0.006
	Geobacter	0.64±0.15	2.11±0.54	2.87±0.42	3.25±0.33	3.35±0.39	-.457**	-.504**	0
	Dissulfuribacter	0.93±0.29	1.59±0.29	3.14±0.89	2.73±0.49	2.56±0.47	-.388*	-.364*	0
	Latescibacteria_genera_incertae_sedis	0.23±0.08	1.94±0.36	2.9±0.79	2.77±0.58	2.96±0.81	-.374*	-.445**	0
	Streptomyces	3.55±2.55	4.63±6.36	0.91±0.42	0.72±0.25	0.83±0.12	0.235	.430**	0.064
	Nocardioides	8.9±3.55	1±0.81	0.16±0.04	0.19±0.11	0.18±0.07	0.162	.341*	0
	Gemmatirosa	0.31±0.09	1.68±0.38	1.83±0.24	2.65±0.28	2.91±0.52	-.475**	-.547**	0
	Amycolatopsis	8.83±7.15	0.12±0.11	0.01±0.01	0.02±0.02	0.02±0.01	0.199	.355*	0
	Chelativorans	2.1±0.46	1.96±0.33	1.48±0.2	1.44±0.18	1.43±0.28	.410*	.424*	0
	Nitrosospira	0.61±0.12	1.46±0.47	1.86±0.27	2.26±0.3	2.07±0.35	-.452**	-.470**	0.001
	Sphingomonas	1.47±0.48	1.18±0.16	1.88±0.78	1.65±0.69	1.36±0.68	-0.133	-0.029	0.258
	Gp3	1.17±0.27	1.51±0.35	1.17±0.14	1.4±0.11	1.43±0.27	0.086	-0.031	0.04
	Gp18	0.65±0.13	1.06±0.18	1.64±0.31	1.47±0.21	1.53±0.19	-.396*	-.362*	0
	Armatimonadetes_gp4	1.11±0.14	1.07±0.39	1.36±0.36	1.07±0.19	1.45±0.41	-0.196	-0.168	0.092
	Subdivision3_genera_incertae_sedis	0.45±0.16	1.31±0.53	1.13±0.69	0.95±0.69	2.21±1.2	-0.121	-0.051	0.002
	Halochromatium	0.1±0.07	1.31±0.38	1.49±0.27	1.62±0.15	1.52±0.35	-0.282	-0.307	0
	Gemmatimonas	0.39±0.08	1.02±0.23	1.2±0.2	1.56±0.2	1.76±0.25	-.472**	-.501**	0.001
	Solirubrobacter	3.02±0.71	1.51±0.77	0.38±0.11	0.39±0.09	0.41±0.09	.443**	.415*	0
	Gp4	1.05±0.28	1.02±0.11	1.3±0.3	1.16±0.24	1.15±0.1	-0.119	-0.147	0.158
	Gp17	0.33±0.1	0.76±0.08	1.56±0.19	1.32±0.23	1.23±0.22	-.428*	-.334*	0.002
	Gp22	0.17±0.06	1.01±0.19	1.14±0.26	1.16±0.16	1.45±0.23	-.354*	-.405*	0
	Acidibacter	0.29±0.07	1.29±0.33	1.07±0.34	1.13±0.14	0.97±0.28	0.006	0.036	0
	Pedomicrobium	0.56±0.08	0.86±0.25	1.04±0.14	1.16±0.11	1.13±0.15	-.475**	-.454**	0
	Pelomicrobium	0.23±0.09	1.09±0.22	1.03±0.21		1.11±0.22	-0.217	-0.175	0
	Rhizomicrobium	0.33±0.13	1.01±0.23	0.98±0.15	1.19±0.25	0.94±0.09	-0.23	-0.188	0
	Alsobacter	1.26±0.29	0.92±0.14	0.62±0.08	0.7±0.1	0.67±0.13	0.331	.382*	0
	Chloroflexus	1.11±0.19	0.86±0.2	0.54±0.13	0.67±0.13	0.74±0.1	0.179	0.149	0
	Nitrospira	0.2±0.05	0.65±0.18	0.88±0.2	1.02±0.16	1.08±0.16	-.466**	-.460**	0
	Aciditerrimonas	0.7±0.17	1.12±0.44	0.52±0.11	0.69±0.11	0.66±0.09	.462**	0.332	0
	Lacibacterium	0.21±0.1	0.6±0.04	0.97±0.33	0.95±0.29	0.79±0.17	-.425*	-.451**	0
	Gp5	0.43±0.12	0.68±0.16	0.79±0.25	0.72±0.09	0.75±0.09	-0.11	-0.137	0.001
	Reyranella	0.36±0.09	0.89±0.18	0.67±0.11	0.8±0.14	0.64±0.13	0.064	0.086	0
	Azoarcus	0.24±0.05	0.59±0.15	0.74±0.09	0.84±0.15	0.75±0.14	-.363*	-0.271	0
	Desulfovibrio	0.35±0.03	0.56±0.11	0.66±0.09	0.76±0.06	0.83±0.12	-.502**	-.480**	0
	Parasutterella	0.22±0.05	0.33±0.1	0.63±0.11	0.9±0.11	0.76±0.11	-.642**	-.588**	0
	Desulfonatronum	0.06±0.03	0.46±0.11	0.71±0.14	0.8±0.06	0.8±0.15	-.492**	-.544**	0
	Actinomarinicola	0.96±0.16	0.56±0.18	0.37±0.08	0.47±0.09	0.42±0.05	0.31	0.251	0
	Chryseolinea	0.03±0.05	0.8±0.45	0.73±0.28	0.61±0.1	0.52±0.27	0.06	0.025	0
	Deferrisoma	0.22±0.05	0.38±0.1	0.59±0.11	0.71±0.12	0.8±0.11	-.547**	-.501**	0
	Kofleria	0.2±0.03	0.72±0.19	0.44±0.19	0.58±0.21	0.75±0.27	-0.052	-0.031	0
	Gp10	0.35±0.11	0.64±0.24	0.54±0.08	0.54±0.1	0.56±0.19	0.049	-0.045	0.022
	Micromonospora	0.53±0.25	0.43±0.11	0.49±0.17	0.46±0.1	0.53±0.11	0.082	-0.07	0.698
	Lysobacter	0.5±0.24	0.27±0.12	0.66±0.24	0.51±0.07	0.46±0.13	-0.219	-0.266	0.006
	Aliidongia	0.18±0.05	0.52±0.07	0.54±0.09	0.62±0.11	0.49±0.06	-0.24	-0.135	0
	Phaselicystis	0.12±0.03	1.05±0.41	0.35±0.06	0.35±0.1	0.36±0.1	.490**	0.214	0
	Cupriavidus	0.07±0.04	0.17±0.07	0.72±0.49	0.57±0.1	0.68±0.2	-.570**	-.593**	0
