# Supplementary material for: Pandan–vanilla rotation mitigates Fusarium wilt disease in vanilla: insights from rhizosphere microbial community shifts
Source: Front Microbiol. 2025 Jun 18;16:1496701. doi: 10.3389/fmicb.2025.1496701 (PMC12213491; doi:10.3389/fmicb.2025.1496701)
Supplement: Supplementary file 3 [file Data_Sheet_3.xlsx]

## Sheet: TableS5_Fungi_LDA 
	Enriched in different treatments	OTU ID	Phylum	Genus	CK	X	H	B	C	F value	P value	Pearson correlation with F. oxysporum abundance	Spearman correlation with F. oxysporum abundance
	CK	OTU_14	Ascomycota	Cosmospora	5.88±4.02a	0.19±0.15b	0.53±0.26b	1.33±1.01b	0.7±0.64b	11.032	0	0.041	-0.301
	CK	OTU_22	Ascomycota	Hypocrea	0.69±0.42a	0.05±0.06b	0.17±0.07b	0.22±0.17b	0.19±0.08b	9.595	0	0.118	-0.265
	CK	OTU_34	Basidiomycota	Ganoderma	0.89±0.54a	0.06±0.05c	0.39±0.16bc	0.53±0.37b	0.35±0.17bc	6.474	0.001	-0.074	-0.191
	CK	OTU_69	Basidiomycota	Tomentella	0.52±0.53a	0.02±0.01b	0.05±0.04b	0.03±0.04b	0.01±0.01b	6.095	0.001	0.084	0.243
	CK	OTU_2907	Ascomycota	Chaetomium	12.17±7.76a	1.36±0.96b	1.17±0.85b	3.21±2.09b	2.99±2.9b	9.738	0	0.063	-0.125
	X	OTU_17	Ascomycota	Lecythophora	0.03±0.04b	1.89±1.5a	0.02±0.01b	0.4±0.54b	0.07±0.08b	8.787	0	.524**	0.191
	H	OTU_1	Ascomycota	Thermomyces	2.77±1.47b	1.12±0.93b	23.17±4.46a	19.47±15.85a	19.61±23.18a	4.682	0.005	-.403*	-.441**
	H	OTU_5	Ascomycota	Otidea	3.27±8.66a	1.88±2.94a	11.06±5.61a	10.19±13.75a	11.88±8.59a	2.046	0.113	-.475**	-.552**
	H	OTU_37	Ascomycota	Arthrobotrys	0.06±0.15bc	0±0c	0.45±0.23a	0.32±0.36ab	0.26±0.3abc	4.188	0.008	-.470**	-.567**
	H	OTU_57	Ascomycota	Cladorrhinum	0±0a	0±0a	4.34±11.39a	0.01±0.03a	5.15±13.62a	0.758	0.561	-0.098	-0.042
	H	OTU_99	Ascomycota	Candida	0±0b	0.01±0.01b	0.43±0.46a	0.06±0.05b	0.05±0.04b	5.4	0.002	-0.13	-0.223
	H	OTU_240	Zygomycota	Mortierella	0.14±0.36b	0.01±0.02b	1.46±1.41ab	0.33±0.32b	2.64±4.09a	2.333	0.078	-.337*	-.564**
	H	OTU_628	Ascomycota	Chaetomium	0±0b	0.07±0.14b	1.42±0.14a	0.38±1b	0.42±0.56b	8.371	0	-0.192	0.017
	H	OTU_2741	Ascomycota	Chaetomium	0±0b	0.01±0.01b	5.75±10.39a	0.43±1.13ab	0.93±1.21ab	1.896	0.137	-0.083	-0.162
	B	OTU_18	Ascomycota	Arthrobotrys	0.33±0.34b	0.39±0.38b	1.42±0.95ab	3.5±3.76a	1.8±1.52ab	3.326	0.023	-.344*	-.510**
	B	OTU_45	Zygomycota	Mortierella	0.01±0.01b	0.06±0.11b	0.18±0.26ab	0.28±0.15a	0.12±0.11ab	3.305	0.023	-0.115	-0.291
	B	OTU_87	Ascomycota	Morchella	0.01±0.01b	0.05±0.1b	0.19±0.3ab	0.27±0.23a	0.2±0.12ab	2.598	0.056	-0.197	-.443**
	C	OTU_4	Ascomycota	Geopora	1.17±3.07a	0.2±0.53a	6.9±7.83a	3.34±5.33a	6.1±9.65a	1.576	0.206	-0.318	-.654**
	C	OTU_16	Zygomycota	Mortierella	0.21±0.14b	0.09±0.08b	0.9±0.72ab	0.85±1.09ab	1.4±1.4a	2.8	0.044	-.406*	-.430**
	C	OTU_1414	Ascomycota	Myceliophthora	0.02±0.03a	0±0a	0.08±0.13a	0.37±0.73a	0.17±0.19a	1.333	0.281	-0.191	-.434**

## Sheet: TableS6_Bacteria_LDA
	Enriched in different treatments	OTU ID	Phylum	Genus	CK	X	H	B	C	F value	P value	Pearson correlation with F. oxysporum abundance	Spearman correlation with F. oxysporum abundance
	CK	OTU_1	Actinobacteria	Marmoricola	11.75±4.6a	0.49±0.54b	0.06±0.02b	0.09±0.04b	0.08±0.03b	43.743	0	0.252	.367*
	CK	OTU_3	Actinobacteria	Amycolatopsis	6.05±5.74a	0±0b	0±0b	0±0b	0±0b	7.774	0	0.215	0.182
	CK	OTU_13	Actinobacteria	Nocardioides	2.66±2.15a	0.06±0.1b	0.01±0.01b	0.01±0.02b	0.01±0.01b	10.495	0	-0.036	0.116
	CK	OTU_28	Actinobacteria	Kribbella	0.5±0.13a	0.49±0.35a	0.1±0.03b	0.15±0.11b	0.11±0.04b	9.711	0	.485**	0.323
	CK	OTU_53	Actinobacteria	Streptomyces	0.47±0.82a	0.48±1.02a	0.03±0.01a	0.02±0.01a	0.02±0.01a	1.246	0.313	0.023	.402*
	CK	OTU_58	Actinobacteria	Nocardioides	1.11±0.85a	0.13±0.15b	0.01±0.01b	0.01±0.01b	0.01±0.01b	10.947	0	0.012	0.217
	CK	OTU_64	Actinobacteria	Thermotunica	0.5±0.15a	0.09±0.04b	0.07±0.01b	0.08±0.01b	0.08±0.04b	46.599	0	0.256	0.076
	CK	OTU_76	Actinobacteria	Pseudonocardia	0.81±0.3a	0.03±0.04b	0±0b	0±0b	0±0b	47.882	0	0.118	0.137
	CK	OTU_89	Actinobacteria	Gaiella	0.52±0.15a	0.33±0.12b	0.18±0.05c	0.17±0.05c	0.19±0.02c	18.292	0	.415*	.361*
	CK	OTU_118	Actinobacteria	Micromonospora	0.34±0.26a	0.07±0.02b	0.08±0.05b	0.06±0.03b	0.09±0.02b	6.588	0.001	0.196	-0.06
	CK	OTU_122	Actinobacteria	Streptomyces	0.9±0.99a	a0.92±2.2	0±0a	0±0a	0±0a	1.494	0.229	0.119	.343*
	CK	OTU_125	Proteobacteria	Xanthobacter	0.23±0.07a	0.14±0.03b	0.12±0.02b	0.13±0.04b	0.1±0.02b	10.98	0	.348*	.403*
	CK	OTU_128	Actinobacteria	Gaiella	0.28±0.09a	0.14±0.06b	0.11±0.05b	0.1±0.03b	0.13±0.06b	9.814	0	0.21	0.209
	CK	OTU_207	Armatimonadetes	Armatimonadetes_gp4	0.26±0.07a	0.12±0.07b	0.04±0.01c	0.06±0.03c	0.06±0.02c	23.919	0	0.267	0.263
	CK	OTU_210	Actinobacteria	Geodermatophilus	0.67±0.34a	0.11±0.09b	0.02±0.01b	0.04±0.03b	0.05±0.03b	21.59	0	0.176	0.165
	CK	OTU_215	Actinobacteria	Gaiella	0.49±0.16a	0.18±0.07b	0.08±0.02b	0.09±0.02b	0.11±0.03b	32.385	0	0.311	0.276
	CK	OTU_222	Actinobacteria	Angustibacter	0.33±0.11a	0.13±0.05b	0.05±0.01c	0.05±0.03c	0.06±0.02c	33.221	0	0.317	0.295
	CK	OTU_234	Actinobacteria	Gaiella	0.27±0.06a	0.23±0.1a	0.1±0.02b	0.1±0.02b	0.1±0.02b	17.509	0	.507**	.424*
	CK	OTU_254	Actinobacteria	Solirubrobacter	0.64±0.18a	0.21±0.13b	0.04±0.02c	0.05±0.01c	0.04±0.02c	45.355	0	.381*	.427*
	CK	OTU_285	Actinobacteria	Solirubrobacter	0.4±0.11a	0.11±0.06b	0.05±0.03b	0.05±0.02b	0.06±0.02b	45.036	0	0.311	0.324
	CK	OTU_323	Actinobacteria	Amycolatopsis	2.31±1.5a	0±0.01b	0±0b	0±0b	0±0b	16.568	0	0.095	0.186
	CK	OTU_357	Actinobacteria	Knoellia	0.65±0.19a	0.29±0.13b	0.18±0.05b	0.19±0.1b	0.2±0.06b	19.52	0	0.193	0.206
	CK	OTU_609	Actinobacteria	Gaiella	0.46±0.14a	0.22±0.08b	0.17±0.06b	0.15±0.04b	0.16±0.04b	18.463	0	0.287	0.309
	CK	OTU_752	Actinobacteria	Streptomyces	0.58±0.59a	0.52±1.27a	0±0a	0±0a	0±0a	1.641	0.19	0.114	.405*
	CK	OTU_3378	Actinobacteria	Nocardioides	2.45±1.42a	0.02±0.03b	0±0b	0.01±0b	0.01±0.01b	20.684	0	0.302	0.081
	CK	OTU_8059	Actinobacteria	Marmoricola	0.81±0.22a	0.26±0.28b	0.11±0.07b	0.12±0.07b	0.14±0.07b	21.198	0	0.177	0.103
	CK	OTU_8245	Actinobacteria	Marmoricola	1.78±0.55a	0.27±0.24b	0.07±0.03b	0.09±0.05b	0.1±0.05b	52.055	0	0.223	0.261
	X	OTU_8	Actinobacteria	Gaiella	1.26±0.29a	1.42±0.48a	0.69±0.08b	0.73±0.12b	0.81±0.12b	11.299	0	.530**	.351*
	X	OTU_35	Chloroflexi	Chloroflexus	0.8±0.15a	0.67±0.16b	0.41±0.08d	0.5±0.08cd	0.55±0.06bc	12.655	0	0.196	0.132
	X	OTU_36	Actinobacteria	Streptomyces	1.2±0.27ab	1.89±1.49a	0.6±0.36b	0.43±0.18b	0.49±0.12b	5.472	0.002	.481**	.490**
	X	OTU_38	Acidobacteria	Gp16	0.82±0.2ab	1.05±0.37a	0.57±0.12c	0.45±0.13c	0.61±0.17bc	8.147	0	.593**	.468**
	X	OTU_39	Proteobacteria	Reyranella	0.06±0.03b	0.31±0.07a	0.28±0.03a	0.29±0.05a	0.27±0.06a	28.635	0	-0.104	0.004
	X	OTU_51	Proteobacteria	Acidibacter	0.05±0.02c	0.58±0.18a	0.35±0.2b	0.34±0.05b	0.31±0.12b	14.157	0	0.216	0.162
	X	OTU_79	Proteobacteria	Reyranella	0.25±0.06c	0.5±0.11a	0.29±0.07c	0.39±0.1b	0.28±0.06c	11.117	0	0.272	0.231
	X	OTU_82	Acidobacteria	Gp16	0.14±0.08b	0.42±0.12a	0.17±0.03b	0.22±0.04b	0.22±0.06b	14.837	0	.411*	0.24
	X	OTU_85	Proteobacteria	Erythrobacter	0.08±0.07d	0.3±0.13a	0.25±0.09ab	0.19±0.07bc	0.13±0.02cd	8.099	0	0.263	0.255
	X	OTU_87	Latescibacteria	Bacteria	0.01±0.01b	0.25±0.08a	0.19±0.09a	0.23±0.07a	0.29±0.14a	11.157	0	-0.148	-0.128
	X	OTU_108	Proteobacteria	Alsobacter	0.71±0.17a	0.6±0.08b	0.32±0.06c	0.35±0.06c	0.33±0.08c	23.761	0	.497**	.474**
	X	OTU_116	Firmicutes	Clostridium_sensu_stricto	0.02±0.01c	0.22±0.08a	0.12±0.02b	0.09±0.03b	0.1±0.02b	22.137	0	0.306	0.17
	X	OTU_138	Proteobacteria	Nitrosospira	0.05±0.01b	0.21±0.07a	0.2±0.05a	0.19±0.04a	0.18±0.04a	13.813	0	-0.001	0.059
	X	OTU_179	Proteobacteria	Aliidongia	0.06±0.02b	0.21±0.05a	0.19±0.05a	0.2±0.04a	0.17±0.03a	15.776	0	-0.068	0.001
	X	OTU_182	Actinobacteria	Aciditerrimonas	0.09±0.03b	0.5±0.27a	0.07±0.03b	0.09±0.04b	0.08±0.03b	15.605	0	.533**	.478**
	X	OTU_314	Actinobacteria	Iamia	0.07±0.04c	0.22±0.08a	0.12±0.03b	0.16±0.04b	0.14±0.04b	9.588	0	0.123	-0.035
	X	OTU_467	Actinobacteria	Gaiella	0.38±0.06b	0.61±0.24a	0.2±0.03c	0.19±0.03c	0.22±0.02c	17.689	0	.618**	.541**
	X	OTU_539	Actinobacteria	Parviterribacter	0.1±0.03b	0.34±0.16a	0.03±0.01b	0.04±0.01b	0.04±0.02b	23.682	0	.610**	.486**
	X	OTU_564	Proteobacteria	Sphingomonas	0.04±0.04b	0.45±0.16a	0.09±0.04b	0.11±0.04b	0.1±0.03b	31.242	0	.515**	0.124
	X	OTU_567	Proteobacteria	Acidibacter	0.01±0.01c	0.2±0.05a	0.1±0.05b	0.11±0.03b	0.09±0.06b	17.559	0	0.299	0.222
	X	OTU_1112	Actinobacteria	Gaiella	0.33±0.08a	0.26±0.09b	0.13±0.04c	0.12±0.02c	0.15±0.02c	17.44	0	.462**	.349*
	X	OTU_5181	Proteobacteria	Lacibacterium	0.08±0.02b	0.17±0.03a	0.21±0.08a	0.19±0.07a	0.15±0.07a	4.787	0.004	-0.128	-0.034
	H	OTU_5	Proteobacteria	Dissulfuribacter	0.52±0.18c	0.88±0.22c	2.16±0.59a	1.83±0.3ab	1.67±0.36b	25.133	0	-.416*	-.363*
	H	OTU_20	Armatimonadetes	Armatimonadetes_gp4	0.45±0.06b	0.6±0.37ab	0.89±0.29a	0.64±0.16ab	0.78±0.36a	2.693	0.05	-0.169	-0.2
	H	OTU_27	Acidobacteria	Gp6	0.14±0.05b	0.3±0.07a	0.38±0.15a	0.31±0.09a	0.33±0.1a	6.128	0.001	-0.183	-0.153
	H	OTU_30	Chloroflexi	Leptolinea	0.08±0.07b	0.17±0.07b	0.43±0.12a	0.37±0.14a	0.33±0.09a	14.19	0	-.492**	-.456**
	H	OTU_37	Acidobacteria	Gp6	0.15±0.05c	0.23±0.04b	0.38±0.08a	0.34±0.11a	0.3±0.04ab	11.718	0	-.376*	-0.315
	H	OTU_40	Bacteroidetes	Chryseolinea	0.02±0.02b	0.31±0.21a	0.41±0.14a	0.36±0.08a	0.28±0.14a	9.144	0	-0.138	-0.127
	H	OTU_44	Acidobacteria	Gp6	0.9±0.22b	0.6±0.1c	1.24±0.29a	1.04±0.27ab	0.97±0.15b	8.023	0	-0.317	-0.253
	H	OTU_49	Acidobacteria	Gp5	0.1±0.03b	0.23±0.05a	0.29±0.11a	0.27±0.03a	0.27±0.04a	11.038	0	-0.228	-0.204
	H	OTU_69	Acidobacteria	Gp17	0.06±0.02d	0.15±0.02c	0.32±0.06a	0.3±0.03a	0.26±0.03b	78.819	0	-.461**	-.351*
	H	OTU_74	Proteobacteria	Pseudomonas	0.01±0.01b	0.07±0.02b	0.56±0.39a	0.37±0.17a	0.46±0.12a	10.495	0	-.517**	-.518**
	H	OTU_86	Acidobacteria	Gp18	0.36±0.09b	0.47±0.08b	0.84±0.19a	0.77±0.14a	0.76±0.15a	17.287	0	-.437**	-.393*
	H	OTU_97	Proteobacteria	Rhodocyclus	0.01±0.01c	0.11±0.05b	0.21±0.05a	0.22±0.07a	0.2±0.05a	20.136	0	-.415*	-.369*
	H	OTU_104	Proteobacteria	Chujaibacter	0±0b	0±0b	0.3±0.27a	0.24±0.27a	0.11±0.15ab	3.829	0.012	-0.24	-0.324
	H	OTU_141	Acidobacteria	Gp6	0.16±0.05a	0.1±0.04b	0.21±0.04a	0.2±0.07a	0.2±0.03a	6.578	0.001	-.436**	-.403*
	H	OTU_145	Acidobacteria	Gp11	0.02±0.01d	0.11±0.05c	0.28±0.07a	0.24±0.02ab	0.23±0.04b	42.868	0	-.432**	-.365*
	H	OTU_146	Latescibacteria	Bacteria	0.03±0.01c	0.06±0.01b	0.16±0.05a	0.13±0.04a	0.12±0.03a	17.257	0	-.406*	-.350*
	H	OTU_158	Acidobacteria	Gp17	0.06±0.03c	0.09±0.02c	0.2±0.05a	0.18±0.03ab	0.15±0.03b	21.184	0	-.465**	-.381*
	H	OTU_186	Proteobacteria	Rhizorhabdus	0.08±0.03c	0.13±0.03bc	0.26±0.09a	0.21±0.07ab	0.26±0.14b	5.999	0.001	-.385*	-.352*
	H	OTU_189	Nitrospirae	Nitrospira	0.01±0.01d	0.1±0.05c	0.19±0.05a	0.13±0.02bc	0.16±0.04ab	22.002	0	-.347*	-0.292
	H	OTU_199	Acidobacteria	Gp17	0.02±0.01c	0.06±0.01b	0.15±0.02a	0.14±0.05a	0.13±0.04a	21.21	0	-.470**	-.365*
	H	OTU_219	Chloroflexi	Leptolinea	0.03±0.02b	0.14±0.08a	0.19±0.08a	0.16±0.03a	0.22±0.11a	7.03	0	-0.305	-0.221
	H	OTU_235	Acidobacteria	Gp16	0.08±0.01c	0.1±0.03c	0.18±0.04ab	0.13±0.02bc	0.19±0.08a	7.97	0	-.352*	-.336*
	H	OTU_517	Proteobacteria	Dissulfuribacter	0.15±0.05c	0.26±0.05b	0.37±0.13a	0.37±0.09a	0.33±0.08ab	8.973	0	-0.306	-0.329
	H	OTU_982	Acidobacteria	Gp6	0.08±0.03b	0.13±0.04ab	0.15±0.04a	0.17±0.05a	0.15±0.04a	4.114	0.009	-0.162	-0.168
	H	OTU_1774	Proteobacteria	Pelomicrobium	0.01±0.02b	0.22±0.12a	0.24±0.09a	0.27±0.05a	0.29±0.11a	11.983	0	-0.311	-.351*
	H	OTU_5819	Acidobacteria	Gp6	0.14±0.04c	0.3±0.06b	0.52±0.25a	0.39±0.11ab	0.35±0.07b	8.002	0	-0.241	-0.249
	B	OTU_4	Proteobacteria	Rhizomicrobium	0.33±0.13c	0.91±0.21b	0.96±0.14b	1.16±0.24a	0.92±0.1b	23.073	0	-0.301	-0.265
	B	OTU_11	Acidobacteria	Gp6	0.34±0.11b	0.68±0.23b	1.47±0.54a	1.41±0.37a	1.27±0.29a	14.992	0	-.454**	-.398*
	B	OTU_12	Proteobacteria	Pedomicrobium	0.19±0.05c	0.37±0.14b	0.55±0.08a	0.58±0.08a	0.55±0.1a	22.242	0	-.494**	-.419*
	B	OTU_14	Proteobacteria	Parasutterella	0.21±0.06e	0.33±0.1d	0.61±0.11c	0.87±0.11a	0.74±0.1b	56.602	0	-.637**	-.582**
	B	OTU_15	Proteobacteria	Geobacter	0.22±0.06c	0.7±0.21bc	0.86±0.24ab	0.91±0.13a	0.86±0.13ab	20.242	0	-0.285	-0.296
	B	OTU_22	Proteobacteria	Nitrosospira	0.18±0.07c	0.62±0.18b	0.72±0.13b	1±0.16a	0.95±0.18a	33.41	0	-.485**	-.526**
	B	OTU_23	Proteobacteria	Desulfonatronum	0.03±0.02c	0.3±0.07b	0.49±0.11a	0.55±0.05a	0.53±0.09a	60.254	0	-.492**	-.533**
	B	OTU_31	Acidobacteria	Gp6	0.32±0.1b	0.35±0.12b	0.53±0.14a	0.53±0.1a	0.54±0.09a	6.626	0.001	-.362*	-.350*
	B	OTU_33	Proteobacteria	Lacibacterium	0.09±0.06c	0.29±0.03b	0.6±0.24a	0.57±0.22a	0.47±0.14a	11.972	0	-.470**	-.472**
	B	OTU_34	Proteobacteria	Azoarcus	0.07±0.03c	0.25±0.06b	0.37±0.05a	0.44±0.11a	0.38±0.07a	31.186	0	-.405*	-.382*
	B	OTU_42	Actinobacteria	Aciditerrimonas	0.19±0.05c	0.29±0.12ab	0.24±0.07bc	0.35±0.08a	0.3±0.05ab	3.976	0.01	-0.134	-0.163
	B	OTU_47	Proteobacteria	Methylocystis	0.03±0.02d	0.17±0.06c	0.33±0.08ab	0.37±0.06a	0.28±0.08b	33.676	0	-.445**	-.374*
	B	OTU_52	Proteobacteria	Pseudolabrys	0.07±0.02b	0.28±0.03a	0.28±0.15a	0.31±0.14a	0.29±0.17a	5.102	0.003	-0.179	-0.043
	B	OTU_54	Proteobacteria	Desulfohalophilus	0.02±0.02d	0.1±0.06c	0.16±0.03b	0.26±0.05a	0.17±0.04b	31.24	0	-.491**	-.441**
	B	OTU_57	Proteobacteria	Acidibacter	0.07±0.03b	0.09±0.04b	0.23±0.04a	0.25±0.03a	0.22±0.04a	42.309	0	-.636**	-.541**
	B	OTU_66	Acidobacteria	Gp6	0.19±0.03b	0.2±0.03b	0.35±0.09a	0.36±0.09a	0.33±0.09a	8.866	0	-.465**	-.381*
	B	OTU_67	Latescibacteria	Bacteria	0±0.01c	0.1±0.03b	0.16±0.05a	0.14±0.04a	0.15±0.04a	20.231	0	-.337*	-.352*
	B	OTU_68	Latescibacteria	Bacteria	0.02±0.01c	0.24±0.07b	0.35±0.11a	0.35±0.1a	0.36±0.11a	20.004	0	-.376*	-.376*
	B	OTU_75	Gemmatimonadetes	Gemmatirosa	0.12±0.05c	0.34±0.04b	0.3±0.05b	0.44±0.1a	0.48±0.09a	27.859	0	-.416*	-.433**
	B	OTU_78	Proteobacteria	Zoogloea	0.02±0.02c	0.1±0.02b	0.18±0.09a	0.2±0.07a	0.18±0.04a	12.803	0	-.442**	-.413*
	B	OTU_80	Proteobacteria	Acidibacter	0.02±0.01c	0.06±0.02b	0.16±0.03a	0.17±0.03a	0.14±0.05a	41.006	0	-.564**	-.456**
	B	OTU_109	Latescibacteria	Latescibacteria	0.01±0c	0.07±0.02b	0.15±0.04a	0.16±0.03a	0.14±0.05a	27.898	0	-.513**	-.473**
	B	OTU_112	Proteobacteria	Nitrosospira	0.02±0.01c	0.07±0.04b	0.15±0.03a	0.15±0.04a	0.14±0.03a	26.059	0	-.469**	-.376*
	B	OTU_121	Proteobacteria	Lacibacterium	0.02±0.02c	0.11±0.03b	0.13±0.04ab	0.16±0.03a	0.14±0.02ab	21.459	0	-.392*	-.378*
	B	OTU_126	Proteobacteria	Nitrosospira	0.03±0.01c	0.22±0.11b	0.23±0.03b	0.31±0.05a	0.28±0.08ab	19.257	0	-0.322	-0.288
	B	OTU_130	Acidobacteria	Gp6	0.21±0.06b	0.27±0.08b	0.36±0.08a	0.38±0.09a	0.38±0.08a	6.065	0.001	-0.316	-0.332
	B	OTU_144	Proteobacteria	Devosia	0.08±0.02c	0.15±0.03b	0.2±0.07ab	0.23±0.06a	0.19±0.07ab	8.544	0	-.418*	-.351*
	B	OTU_188	Acidobacteria	Gp6	0.42±0.2b	0.53±0.18b	0.84±0.25a	0.8±0.2a	0.81±0.14a	6.911	0	-0.298	-0.262
	B	OTU_191	Proteobacteria	Mesorhizobium	0.11±0.05b	0.22±0.07a	0.22±0.04a	0.23±0.11a	0.18±0.04a	4.245	0.008	-0.173	-0.11
	B	OTU_231	Proteobacteria	Roseateles	0.03±0.01c	0.13±0.04b	0.24±0.04a	0.25±0.04a	0.22±0.05a	46.231	0	-.480**	-.450**
	B	OTU_364	Proteobacteria	Steroidobacter	0.05±0.02b	0.06±0.02b	0.13±0.04a	0.14±0.04a	0.12±0.05a	7.981	0	-.543**	-.515**
	B	OTU_469	Proteobacteria	Azoarcus	0.14±0.05b	0.24±0.07a	0.28±0.04a	0.29±0.03a	0.27±0.06a	9.636	0	-0.284	-0.261
	B	OTU_2933	Acidobacteria	Gp6	0.11±0.02b	0.18±0.07a	0.23±0.07a	0.21±0.05a	0.22±0.05a	4.702	0.005	-0.181	-0.21
	B	OTU_5794	Proteobacteria	Magnetospirillum	0.04±0.03d	0.11±0.03c	0.17±0.03ab	0.2±0.03a	0.15±0.02b	40.031	0	-.477**	-.427*
	C	OTU_7	Proteobacteria	Halochromatium	0.1±0.07b	1.31±0.38a	1.49±0.27a	1.62±0.15a	1.52±0.35a	37.469	0	-0.282	-0.307
	C	OTU_9	Gemmatimonadetes	Gemmatirosa	0.02±0.01c	0.56±0.2b	0.58±0.1b	0.98±0.18a	1.06±0.21a	48.762	0	-.469**	-.494**
	C	OTU_10	Acidobacteria	Gp6	0.59±0.17b	1.1±0.33a	1.31±0.32a	1.26±0.33a	1.4±0.31a	8.088	0	-0.285	-0.278
	C	OTU_16	Gemmatimonadetes	Gemmatimonas	0±0c	0.36±0.1b	0.32±0.06b	0.39±0.06b	0.57±0.18a	29.962	0	-0.32	-0.329
	C	OTU_17	BRC1	Bacteria	0.01±0.01c	0.25±0.05b	0.4±0.11a	0.41±0.11a	0.42±0.12a	27.284	0	-.419*	-.425*
	C	OTU_18	Nitrospirae	Nitrospira	0.12±0.04c	0.31±0.08b	0.37±0.11b	0.48±0.1a	0.49±0.11a	18.785	0	-.446**	-.410*
	C	OTU_29	Gemmatimonadetes	Gemmatirosa	0±0d	0.22±0.07c	0.19±0.04c	0.32±0.07b	0.39±0.09a	39.505	0	-.423*	-.499**
	C	OTU_32	Proteobacteria	Sideroxydans	0.07±0.04c	0.23±0.06b	0.43±0.08a	0.43±0.06a	0.44±0.08a	47.783	0	-.496**	-.421*
	C	OTU_41	Poribacteria	Bacteria	0.12±0.04b	0.18±0.05a	0.19±0.04a	0.18±0.05a	0.22±0.07a	4.125	0.009	-0.324	-0.297
	C	OTU_45	Proteobacteria	Pelomicrobium	0.18±0.07b	0.61±0.14a	0.67±0.14a	0.76±0.19a	0.68±0.13a	19.008	0	-0.286	-0.28
	C	OTU_46	Proteobacteria	Oryzomicrobium	0.05±0.03c	0.13±0.06b	0.26±0.09a	0.24±0.04a	0.24±0.06a	17.54	0	-.454**	-.394*
	C	OTU_55	Proteobacteria	Cupriavidus	0.03±0.02b	0.06±0.02b	0.29±0.18a	0.22±0.05a	0.27±0.08a	11.884	0	-.572**	-.587**
	C	OTU_56	Latescibacteria	Latescibacterium	0.03±0.02c	0.21±0.03b	0.29±0.05a	0.27±0.04ab	0.33±0.12a	23.914	0	-.388*	-.407*
	C	OTU_60	Bacteroidetes	Pseudoflavitalea	0.11±0.07b	0.3±0.11a	0.32±0.09a	0.34±0.11a	0.34±0.04a	8.499	0	-0.313	-0.238
	C	OTU_72	Acidobacteria	Gp16	0.16±0.02c	0.27±0.06b	0.43±0.1a	0.27±0.05b	0.44±0.16a	12.516	0	-0.267	-0.236
	C	OTU_84	Acidobacteria	Gp5	0.23±0.06b	0.26±0.07ab	0.31±0.08a	0.29±0.04ab	0.3±0.05ab	1.962	0.126	-0.07	-0.135
	C	OTU_88	Proteobacteria	Cupriavidus	0.01±0.01b	0.03±0.01b	0.25±0.22a	0.18±0.03a	0.23±0.08a	7.826	0	-.541**	-.590**
	C	OTU_90	Actinobacteria	Micromonospora	0.02±0.01c	0.09±0.04b	0.13±0.04ab		0.15±0.04a	13.535	0	-.408*	-.385*
	C	OTU_91	Proteobacteria	Geobacter	0.01±0.01d	0.14±0.03c	0.19±0.03b	0.21±0.03b	0.26±0.06a	52.166	0	-.493**	-.537**
	C	OTU_92	Proteobacteria	Nitrospirillum	0.07±0.02b	0.2±0.07a	0.23±0.06a	0.2±0.03a	0.21±0.07a	9.798	0	-0.12	-0.11
	C	OTU_94	Proteobacteria	Geobacter	0.01±0.01c	0.08±0.03b	0.13±0.02a	0.13±0.03a	0.15±0.03a	32.064	0	-.461**	-.424*
	C	OTU_99	Nitrospirae	Nitrospira	0.02±0.01c	0.16±0.05b	0.21±0.04b	0.27±0.06a	0.27±0.03a	42.182	0	-.450**	-.501**
	C	OTU_100	Proteobacteria	Dissulfuribacter	0.11±0.05b	0.31±0.06a	0.36±0.14a	0.33±0.1a	0.34±0.06a	9.26	0	-0.173	-0.162
	C	OTU_110	Proteobacteria	Desulfovibrio	0.17±0.02b	0.21±0.05ab	0.2±0.05b	0.19±0.02b	0.26±0.07a	3.119	0.029	-0.18	-0.211
	C	OTU_113	Gemmatimonadetes	Roseisolibacter	0.04±0.01c	0.17±0.08b	0.17±0.03b	0.2±0.12ab	0.28±0.08a	9.941	0	-.403*	-.399*
	C	OTU_117	Proteobacteria	Geobacter	0.03±0.01c	0.05±0.02c	0.12±0.04b	0.17±0.02a	0.16±0.03a	34.704	0	-.568**	-.489**
	C	OTU_123	Gemmatimonadetes	Gemmatimonas	0±0c	0.08±0.02b	0.12±0.04a	0.15±0.03a	0.15±0.05a	24.951	0	-.430**	-.412*
	C	OTU_124	Proteobacteria	Deferrisoma	0.05±0.02c	0.06±0.03c	0.11±0.03b	0.16±0.04a	0.17±0.05a	16.695	0	-.564**	-.531**
	C	OTU_127	Aquificae	Thermosulfidibacter	0.1±0.04d	0.12±0.04cd	0.2±0.05b	0.17±0.03bc	0.26±0.07a	11.426	0	-.513**	-.558**
	C	OTU_139	Proteobacteria	Steroidobacter	0.03±0.02c	0.15±0.05b	0.2±0.05ab	0.2±0.04ab	0.21±0.07a	15.463	0	-.389*	-.338*
	C	OTU_151	Spirochaetes	Spirochaeta	0.04±0.02b	0.13±0.04ab	0.12±0.04a	0.13±0.02a	0.15±0.03a	11.386	0	-0.166	-0.139
	C	OTU_168	Proteobacteria	Rhodocyclus	0.01±0.01c	0.12±0.04b	0.27±0.06a	0.32±0.08a	0.32±0.07a	40.342	0	-.555**	-.502**
	C	OTU_178	Actinobacteria	Actinospica	0.02±0.01c	0.18±0.04b	0.29±0.11a	0.28±0.07a	0.31±0.09a	17.503	0	-.395*	-.450**
	C	OTU_200	Proteobacteria	Methylibium	0.14±0.03b	0.08±0.02c	0.19±0.03a	0.21±0.02a	0.2±0.04a	22.508	0	-.700**	-.632**
	C	OTU_205	Proteobacteria	Ectothiorhodospira	0.03±0.02c	0.07±0.03b	0.13±0.02a	0.14±0.02a	0.14±0.03a	32.241	0	-.583**	-.527**
	C	OTU_261	Proteobacteria	Paraburkholderia	0.12±0.04b	0.08±0.03c	0.14±0.03ab	0.17±0.03a	0.14±0.04ab	5.345	0.002	-.346*	-0.308
	C	OTU_573	Acidobacteria	Gp6	0.28±0.08b	0.28±0.06b	0.6±0.11a	0.55±0.15a	0.54±0.06a	18.069	0	-.507**	-.431**
	C	OTU_11006	Proteobacteria	Pedomicrobium	0.12±0.04c	0.21±0.06b	0.19±0.04b	0.27±0.06a	0.3±0.04a	14.972	0	-.390*	-.389*
